# Supplementary material for: Effects of Cadmium on Physiochemistry and Bioactive Substances of Muskmelon (Cucumis melo L.)
Source: Molecules. 2022 May 3;27(9):2913. doi: 10.3390/molecules27092913 (PMC9101123; doi:10.3390/molecules27092913)
Supplement: Supplementary file 1 [file molecules-27-02913-s001.zip]

Archive with 1 entries (1 files):
- molecules-1682071-supplementary.pdf
